# Supplementary material for: Concordance of ompA types in children re-infected with ocular Chlamydia trachomatis following mass azithromycin treatment for trachoma
Source: PLoS Negl Trop Dis. 2022 Mar 28;16(3):e0010237. doi: 10.1371/journal.pntd.0010237 (PMC8959170; doi:10.1371/journal.pntd.0010237)
Supplement: S1 Data — A stratified random sample of children aged 1–5 years from 21 communities in the Gurage Zone, Ethiopia who had a positive polymerase chain reaction (PCR) test for Chlamydia trachomatis underwent sequencing for the ompA gene. Separate stratified random samples were selected before mass azithromycin treatment, 2 months after treatment, and 6 months after treatment. (CSV) [file pntd.0010237.s001.csv]

village_id	household_id	person_id	visit	age_years	sex	chlamydia_pcr	ompa	selected_for_ompa_sequencing
1	2006	200009	1	4	F	POSITIVE		0
1	2006	200009	2	4	F	NEGATIVE		0
1	2006	200009	3	4	F	POSITIVE	A1	1
1	2006	200010	1	3	M	POSITIVE		0
1	2006	200010	2	3	M	NEGATIVE		0
1	2006	200010	3	3	M	POSITIVE	A1	1
1	2007	200013	1	2	F	POSITIVE		0
1	2007	200013	2	2	F	POSITIVE	A1	1
1	2007	200013	3	2	F	POSITIVE	A1	1
1	2016	200022	1	5	F	POSITIVE		0
1	2016	200022	2	5	F	POSITIVE	B2	1
1	2016	200022	3	5	F	NEGATIVE		0
1	2033	200047	1	1	F	POSITIVE	B2	1
1	2033	200047	2	1	F	NEGATIVE		0
1	2033	200047	3	1	F	NEGATIVE		0
1	2074	200093	1	4	M	POSITIVE		0
1	2074	200093	2	4	M	POSITIVE	A4	1
1	2074	200093	3	4	M	NEGATIVE		0
1	2080	200099	1	3	F	POSITIVE	B2	1
1	2080	200099	2	3	F	NEGATIVE		0
1	2080	200099	3	3	F	NEGATIVE		0
1	2095	200118	1	4	F	POSITIVE	A1	1
1	2095	200118	2	4	F	NEGATIVE		0
1	2095	200118	3	4	F	NEGATIVE		0
1	2095	200119	1	1	M	POSITIVE		0
1	2095	200119	2	1	M	POSITIVE	B2	1
1	2095	200119	3	1	M	POSITIVE	B2	1
1	2096	200120	1	4	F	POSITIVE	B2	1
1	2096	200120	2	4	F	NEGATIVE		0
1	2096	200120	3	5	F	NEGATIVE		0
1	2110	200133	1	1	F	POSITIVE	A1	1
1	2110	200133	2	1	F	NEGATIVE		0
1	2110	200133	3	1	F	NEGATIVE		0
1	2124	200154	1	2	F	POSITIVE	A1	1
1	2124	200154	2	2	F	NEGATIVE		0
1	2124	200154	3	2	F	NEGATIVE		0
1	2125	200157	1	1	F	POSITIVE		0
1	2125	200157	2	1	F	POSITIVE	A6	1
1	2125	200157	3	1	F	NEGATIVE		0
1	2127	200158	1	2	F	POSITIVE		0
1	2127	200158	2	2	F	MISS		0
1	2127	200158	3	2	F	POSITIVE	A1	1
1	2128	200160	1	1	M	POSITIVE		0
1	2128	200160	2	1	M	POSITIVE	A1	1
1	2128	200160	3	1	M	POSITIVE	A1	1
1	2125	200956	1	4	M	POSITIVE		0
1	2125	200956	2	4	M	POSITIVE	A6	1
1	2125	200956	3	4	M	POSITIVE	A6	1
1	2053	200964	1	2	M	POSITIVE	A1	1
1	2053	200964	2	2	M	NEGATIVE		0
1	2053	200964	3	2	M	NEGATIVE		0
8	4012	400018	1	4	M	POSITIVE		0
8	4012	400018	2	4	M	POSITIVE	A1	1
8	4012	400018	3	4	M	POSITIVE		0
8	4015	400024	1	4	F	POSITIVE		0
8	4015	400024	2	4	F	NEGATIVE		0
8	4015	400024	3	4	F	POSITIVE	B1	1
8	4026	400036	1	4	F	POSITIVE		0
8	4026	400036	2	4	F	NEGATIVE		0
8	4026	400036	3	4	F	POSITIVE	A1	1
8	4028	400039	1	1	M	NEGATIVE		0
8	4028	400039	2	1	M	NEGATIVE		0
8	4028	400039	3	1	M	POSITIVE	A1	1
8	4072	400101	1	4	F	POSITIVE	A1	1
8	4072	400101	2	4	F	NEGATIVE		0
8	4072	400101	3	4	F	NEGATIVE		0
8	4074	400105	1	4	M	POSITIVE	B2	1
8	4074	400105	2	4	M	NEGATIVE		0
8	4074	400105	3	4	M	NEGATIVE		0
8	4100	400137	1	2	F	POSITIVE		0
8	4100	400137	2	2	F	POSITIVE	A5	1
8	4100	400137	3	2	F	POSITIVE		0
8	4138	400183	1	1	M	POSITIVE	A2	1
8	4138	400183	2	9	F	MISS		0
8	4138	400183	3	2	M	NEGATIVE		0
8	4146	400198	1	6	F	MISS		0
8	4146	400198	2	1	F	POSITIVE	B1	1
8	4146	400198	3	6	F	MISS		0
2	6001	600003	1	5	F	POSITIVE		0
2	6001	600003	2	5	F	NEGATIVE		0
2	6001	600003	3	5	F	POSITIVE	A2	1
2	6004	600007	1	5	F	POSITIVE	A1	1
2	6004	600007	2	5	F	NEGATIVE		0
2	6004	600007	3	7	F	MISS		0
2	6015	600020	1	3	M	POSITIVE	A1	1
2	6015	600020	2	3	M	NEGATIVE		0
2	6015	600020	3	3	M	NEGATIVE		0
2	6017	600022	1	2	F	POSITIVE	B1	1
2	6017	600022	2	2	F	NEGATIVE		0
2	6017	600022	3	2	F	NEGATIVE		0
2	6023	600028	1	4	F	POSITIVE	A1	1
2	6023	600028	2	4	F	NEGATIVE		0
2	6023	600028	3	4	F	NEGATIVE		0
2	6034	600042	1	5	F	POSITIVE	A2	1
2	6034	600042	2	5	F	NEGATIVE		0
2	6034	600042	3	5	F	NEGATIVE		0
2	6045	600049	1	3	F	POSITIVE		0
2	6045	600049	2	3	F	NEGATIVE		0
2	6045	600049	3	3	F	POSITIVE	A7	1
2	6046	600052	1	5	M	POSITIVE	A1	1
2	6046	600052	2	5	M	NEGATIVE		0
2	6046	600052	3	5	M	NEGATIVE		0
2	6051	600062	1	1	F	MISS		0
2	6051	600062	2	1	F	POSITIVE	A7	1
2	6051	600062	3	1	F	POSITIVE	A7	1
2	6053	600065	1	4	F	POSITIVE		0
2	6053	600065	2	4	F	POSITIVE	A2	1
2	6053	600065	3	4	F	POSITIVE	A2	1
2	6064	600080	1	5	M	POSITIVE	A2	1
2	6064	600080	2	5	M	NEGATIVE		0
2	6064	600080	3	5	M	NEGATIVE		0
2	6087	600099	1	2	M	NEGATIVE		0
2	6087	600099	2	2	M	POSITIVE	B1	1
2	6087	600099	3	2	M	POSITIVE	B1	1
2	6088	600101	1	5	F	POSITIVE	B1	1
2	6088	600101	2	5	F	POSITIVE	B1	1
2	6088	600101	3	5	F	MISS		0
2	6104	600116	1	2	M	POSITIVE		0
2	6104	600116	2	2	M	POSITIVE	A2	1
2	6104	600116	3	2	M	NEGATIVE		0
2	6120	600138	1	5	M	POSITIVE	B1	1
2	6120	600138	2	5	M	NEGATIVE		0
2	6120	600138	3	5	M	MISS		0
2	6125	600150	1	5	F	POSITIVE	B2	1
2	6125	600150	2	5	F	MISS		0
2	6125	600150	3	5	F	MISS		0
2	6131	600154	1	2	M	NEGATIVE		0
2	6131	600154	2	2	M	POSITIVE	B2	1
2	6131	600154	3	2	M	POSITIVE		0
2	6135	600159	1	6	F	MISS		0
2	6135	600159	2	6	F	POSITIVE	B2	1
2	6135	600159	3	6	F	POSITIVE	B2	1
2	6135	600160	1	1	M	NEGATIVE		0
2	6135	600160	2	1	M	POSITIVE	B2	1
2	6135	600160	3	1	M	POSITIVE	B2	1
2	6142	600166	1	4	F	NEGATIVE		0
2	6142	600166	2	4	F	NEGATIVE		0
2	6142	600166	3	4	F	POSITIVE	B2	1
2	6145	600172	1	3	F	POSITIVE		0
2	6145	600172	2	3	F	POSITIVE	B2	1
2	6145	600172	3	3	F	POSITIVE		0
2	6154	600185	1	4	F	NEGATIVE		0
2	6154	600185	2	4	F	NEGATIVE		0
2	6154	600185	3	4	F	POSITIVE	A1	1
2	6154	600186	1	1	M	NEGATIVE		0
2	6154	600186	2	1	M	POSITIVE	A1	1
2	6154	600186	3	1	M	POSITIVE	A1	1
3	7002	700005	1	2	F	POSITIVE	A1	1
3	7002	700005	2	2	F	MISS		0
3	7002	700005	3	2	F	MISS		0
3	7026	700038	1	2	F	POSITIVE		0
3	7026	700038	2	2	F	POSITIVE	A1	1
3	7026	700038	3	2	F	POSITIVE	A1	1
3	7028	700039	1	8	F	MISS		0
3	7028	700039	2	5	F	POSITIVE	A1	1
3	7028	700039	3	8	F	MISS		0
3	7028	700040	1	3	M	MISS		0
3	7028	700040	2	3	M	POSITIVE	A1	1
3	7028	700040	3	3	M	POSITIVE		0
3	7036	700051	1	3	F	NEGATIVE		0
3	7036	700051	2	3	F	NEGATIVE		0
3	7036	700051	3	3	F	POSITIVE	A1	1
3	7037	700055	1	4	M	NEGATIVE		0
3	7037	700055	2	4	M	POSITIVE	A1	1
3	7037	700055	3	4	M	POSITIVE	A1	1
3	7038	700057	1	4	F	POSITIVE	A2	1
3	7038	700057	2	4	F	NEGATIVE		0
3	7038	700057	3	4	F	NEGATIVE		0
3	7051	700074	1	4	M	POSITIVE	B2	1
3	7051	700074	2	4	M	MISS		0
3	7051	700074	3	4	M	NEGATIVE		0
3	7052	700076	1	5	M	POSITIVE	A1	1
3	7052	700076	2	5	M	NEGATIVE		0
3	7052	700076	3	5	M	MISS		0
3	7054	700082	1	1	M	POSITIVE		0
3	7054	700082	2	1	M	MISS		0
3	7054	700082	3	1	M	POSITIVE	A1	1
3	7062	700091	1	3	F	POSITIVE		0
3	7062	700091	2	3	F	POSITIVE	A1	1
3	7062	700091	3	3	F	POSITIVE	A1	1
3	7062	700092	1	2	F	POSITIVE	A1	1
3	7062	700092	2	2	F	NEGATIVE		0
3	7062	700092	3	2	F	MISS		0
3	7071	700098	1	4	F	POSITIVE	A1	1
3	7071	700098	2	4	F	NEGATIVE		0
3	7071	700098	3	4	F	NEGATIVE		0
3	7073	700101	1	1	M	POSITIVE		0
3	7073	700101	2	1	M	POSITIVE	B2	1
3	7073	700101	3	1	M	POSITIVE	B2	1
3	7074	700103	1	5	F	POSITIVE	A1	1
3	7074	700103	2	5	F	NEGATIVE		0
3	7074	700103	3	5	F	NEGATIVE		0
3	7095	700125	1	4	M	POSITIVE		0
3	7095	700125	2	4	M	POSITIVE		1
3	7095	700125	3	4	M	POSITIVE	A1	1
3	7103	700131	1	5	M	POSITIVE	A1	1
3	7103	700131	2	5	M	NEGATIVE		0
3	7103	700131	3	5	M	NEGATIVE		0
3	7107	700136	1	1	F	POSITIVE		0
3	7107	700136	2	1	F	POSITIVE	A1	1
3	7107	700136	3	1	F	POSITIVE	A1	1
4	8034	800040	1	4	F	POSITIVE	A1	1
4	8034	800040	2	4	F	NEGATIVE		0
4	8034	800040	3	4	F	NEGATIVE		0
4	8035	800045	1	1	M	POSITIVE		0
4	8035	800045	2	1	M	POSITIVE	A1	1
4	8035	800045	3	1	M	POSITIVE	A1	1
4	8041	800048	1	5	M	POSITIVE		0
4	8041	800048	2	5	M	POSITIVE	A2	1
4	8041	800048	3	5	M	POSITIVE	A2	1
4	8044	800050	1	3	M	NEGATIVE		0
4	8044	800050	2	3	M	POSITIVE	A2	1
4	8044	800050	3	3	M	POSITIVE	A2	1
4	8048	800056	1	5	F	POSITIVE	B1	1
4	8048	800056	2	5	F	NEGATIVE		0
4	8048	800056	3	5	F	NEGATIVE		0
4	8051	800060	1	7	F	MISS		0
4	8051	800060	2	5	F	POSITIVE	B1	1
4	8051	800060	3	7	F	MISS		0
4	8051	800061	1	5	F	POSITIVE	B1	1
4	8051	800061	2	5	F	MISS		0
4	8051	800061	3	5	F	POSITIVE	B1	1
4	8056	800067	1	1	F	MISS		0
4	8056	800067	2	1	F	POSITIVE	A2	1
4	8056	800067	3	1	F	MISS		0
4	8067	800073	1	4	M	POSITIVE	A2	1
4	8067	800073	2	4	M	NEGATIVE		0
4	8067	800073	3	4	M	MISS		0
4	8075	800085	1	4	F	POSITIVE	A1	1
4	8075	800085	2	4	F	NEGATIVE		0
4	8075	800085	3	4	F	NEGATIVE		0
10	9003	900008	1	1	F	POSITIVE		0
10	9003	900008	2	1	F	POSITIVE	A1	1
10	9003	900008	3	1	F	NEGATIVE		0
10	9006	900011	1	5	M	POSITIVE		0
10	9006	900011	2	5	M	POSITIVE	A1	1
10	9006	900011	3	5	M	POSITIVE	A1	1
10	9032	900048	1	3	F	POSITIVE	B1	1
10	9032	900048	2	3	F	NEGATIVE		0
10	9032	900048	3	3	F	NEGATIVE		0
10	9034	900056	1	1	M	POSITIVE	A1	1
10	9034	900056	2	1	M	NEGATIVE		0
10	9034	900056	3	1	M	NEGATIVE		0
10	9040	900064	1	5	M	POSITIVE	A1	1
10	9040	900064	2	6	M	MISS		0
10	9040	900064	3	6	M	MISS		0
10	9051	900083	1	2	F	POSITIVE	A1	1
10	9051	900083	2	2	F	NEGATIVE		0
10	9051	900083	3	2	F	NEGATIVE		0
10	9052	900085	1	4	M	POSITIVE		0
10	9052	900085	2	4	M	POSITIVE	A1	1
10	9052	900085	3	4	M	POSITIVE	A1	1
10	9052	900086	1	1	M	POSITIVE	A1	1
10	9052	900086	2	1	M	POSITIVE	A1	1
10	9052	900086	3	1	M	MISS		0
10	9060	900096	1	2	F	POSITIVE		0
10	9060	900096	2	2	F	POSITIVE	A1	1
10	9060	900096	3	2	F	POSITIVE	A1	1
11	10032	1000038	1	5	M	POSITIVE	A1	1
11	10032	1000038	2	5	M	MISS		0
11	10032	1000038	3	7	M	MISS		0
11	10044	1000061	1	3	M	MISS		0
11	10044	1000061	2	3	M	NEGATIVE		0
11	10044	1000061	3	3	M	POSITIVE	B2	1
11	10045	1000063	1	5	M	NEGATIVE		0
11	10045	1000063	2	7	M	MISS		0
11	10045	1000063	3	5	M	POSITIVE	B2	1
11	10045	1000064	1	3	M	POSITIVE	B2	1
11	10045	1000064	2	3	M	POSITIVE	B2	1
11	10045	1000064	3	3	M	NEGATIVE		0
11	10046	1000065	1	3	F	POSITIVE		0
11	10046	1000065	2	3	F	POSITIVE	B2	1
11	10046	1000065	3	3	F	POSITIVE	B2	1
11	10046	1000066	1	2	M	POSITIVE		0
11	10046	1000066	2	2	M	POSITIVE	B2	1
11	10046	1000066	3	2	M	POSITIVE		0
11	10047	1000067	1	5	M	MISS		0
11	10047	1000067	2	5	M	MISS		0
11	10047	1000067	3	5	M	POSITIVE	B2	1
11	10048	1000068	1	2	F	NEGATIVE		0
11	10048	1000068	2	2	F	MISS		0
11	10048	1000068	3	2	F	POSITIVE	B2	1
11	10054	1000081	1	1	F	POSITIVE		0
11	10054	1000081	2	1	F	MISS		0
11	10054	1000081	3	1	F	POSITIVE	B4	1
11	10058	1000090	1	3	M	POSITIVE	A1	1
11	10058	1000090	2	3	M	POSITIVE	A1	1
11	10058	1000090	3	3	M	POSITIVE		0
11	10058	1000091	1	1	F	POSITIVE		0
11	10058	1000091	2	1	F	POSITIVE	A1	1
11	10058	1000091	3	1	F	NEGATIVE		0
11	10059	1000093	1	2	F	POSITIVE	A1	1
11	10059	1000093	2	2	F	NEGATIVE		0
11	10059	1000093	3	2	F	NEGATIVE		0
11	10061	1000096	1	7	M	MISS		0
11	10061	1000096	2	5	M	POSITIVE	A1	1
11	10061	1000096	3	5	M	POSITIVE		0
11	10061	1000097	1	1	F	NEGATIVE		0
11	10061	1000097	2	1	F	POSITIVE	A1	1
11	10061	1000097	3	1	F	POSITIVE	A1	1
11	10085	1000134	1	2	F	POSITIVE	A1	1
11	10085	1000134	2	2	F	NEGATIVE		0
11	10085	1000134	3	2	F	NEGATIVE		0
11	10102	1000154	1	5	F	POSITIVE	A1	1
11	10102	1000154	2	6	F	MISS		0
11	10102	1000154	3	5	F	NEGATIVE		0
11	10105	1000162	1	1	M	POSITIVE	A1	1
11	10105	1000162	2	1	M	NEGATIVE		0
11	10105	1000162	3	1	M	NEGATIVE		0
11	10111	1000171	1	5	F	POSITIVE		0
11	10111	1000171	2	5	F	POSITIVE		1
11	10111	1000171	3	5	F	POSITIVE		0
11	10123	1000184	1	3	F	MISS		0
11	10123	1000184	2	3	F	POSITIVE	A1	1
11	10123	1000184	3	3	F	MISS		0
11	10130	1000194	1	5	M	POSITIVE	A1	1
11	10130	1000194	2	7	M	MISS		0
11	10130	1000194	3	6	M	MISS		0
11	10143	1000209	1	5	F	POSITIVE	B2	1
11	10143	1000209	2	5	F	MISS		0
11	10143	1000209	3	7	F	MISS		0
11	10144	1000213	1	2	M	MISS		0
11	10144	1000213	2	2	M	MISS		0
11	10144	1000213	3	2	M	POSITIVE	B2	1
11	10148	1000216	1	5	F	POSITIVE	B2	1
11	10148	1000216	2	5	F	MISS		0
11	10148	1000216	3	7	F	MISS		0
11	10150	1000219	1	1	M	MISS		0
11	10150	1000219	2	1	M	POSITIVE	A1	1
11	10150	1000219	3	1	M	POSITIVE		0
11	10159	1000252	1	5	M	NEGATIVE		0
11	10159	1000252	2	5	M	NEGATIVE		0
11	10159	1000252	3	5	M	POSITIVE	A1	1
11	10161	1000255	1	2	M	NEGATIVE		0
11	10161	1000255	2	2	M	NEGATIVE		0
11	10161	1000255	3	2	M	POSITIVE	A1	1
12	12005	1200005	1	5	M	POSITIVE		0
12	12005	1200005	2	5	M	POSITIVE	B1	1
12	12005	1200005	3	5	M	POSITIVE	B1	1
12	12010	1200011	1	5	M	POSITIVE	B3	1
12	12010	1200011	2	5	M	NEGATIVE		0
12	12010	1200011	3	5	M	NEGATIVE		0
12	12015	1200021	1	4	M	POSITIVE	A1	1
12	12015	1200021	2	4	M	NEGATIVE		0
12	12015	1200021	3	4	M	MISS		0
12	12027	1200035	1	4	M	POSITIVE	A1	1
12	12027	1200035	2	4	M	NEGATIVE		0
12	12027	1200035	3	4	M	NEGATIVE		0
12	12031	1200039	1	5	M	POSITIVE	B1	1
12	12031	1200039	2	5	M	NEGATIVE		0
12	12031	1200039	3	5	M	POSITIVE	B1	1
12	12038	1200048	1	5	M	POSITIVE	B1	1
12	12038	1200048	2	5	M	NEGATIVE		0
12	12038	1200048	3	7	M	MISS		0
12	12045	1200060	1	3	M	POSITIVE	A3	1
12	12045	1200060	2	3	M	POSITIVE	A3	1
12	12045	1200060	3	3	M	POSITIVE	A3	1
12	12045	1200061	1	2	M	POSITIVE		0
12	12045	1200061	2	2	M	POSITIVE	A3	1
12	12045	1200061	3	2	M	POSITIVE	A3	1
12	12047	1200065	1	2	F	POSITIVE		0
12	12047	1200065	2	2	F	POSITIVE	A1	1
12	12047	1200065	3	2	F	POSITIVE	A1	1
12	12053	1200071	1	3	F	POSITIVE		0
12	12053	1200071	2	3	F	POSITIVE	A3	1
12	12053	1200071	3	3	F	POSITIVE	A3	1
12	12068	1200086	1	4	F	POSITIVE	A1	1
12	12068	1200086	2	4	F	NEGATIVE		0
12	12068	1200086	3	4	F	NEGATIVE		0
12	12073	1200094	1	6	F	MISS		0
12	12073	1200094	2	4	F	POSITIVE	A1	1
12	12073	1200094	3	4	F	NEGATIVE		0
12	12073	1200095	1	5	F	POSITIVE	A1	1
12	12073	1200095	2	5	F	POSITIVE	A1	1
12	12073	1200095	3	5	F	POSITIVE	A1	1
12	12075	1200097	1	4	M	POSITIVE		0
12	12075	1200097	2	4	M	NEGATIVE		0
12	12075	1200097	3	4	M	POSITIVE	A1	1
12	12078	1200103	1	3	M	POSITIVE	A1	1
12	12078	1200103	2	3	M	NEGATIVE		0
12	12078	1200103	3	3	M	NEGATIVE		0
12	12082	1200105	1	3	M	POSITIVE	A1	1
12	12082	1200105	2	3	M	NEGATIVE		0
12	12082	1200105	3	3	M	NEGATIVE		0
12	12090	1200117	1	3	F	POSITIVE		0
12	12090	1200117	2	3	F	POSITIVE	A1	1
12	12090	1200117	3	5	F	NEGATIVE		0
12	12090	1200118	1	2	M	POSITIVE		0
12	12090	1200118	2	2	M	POSITIVE		1
12	12090	1200118	3	2	M	POSITIVE	A1	1
12	12092	1200121	1	4	M	POSITIVE		0
12	12092	1200121	2	4	M	NEGATIVE		0
12	12092	1200121	3	4	M	POSITIVE	A1	1
12	12093	1200124	1	5	F	POSITIVE	A1	1
12	12093	1200124	2	5	F	NEGATIVE		0
12	12093	1200124	3	6	F	MISS		0
12	12093	1200125	1	3	F	POSITIVE		0
12	12093	1200125	2	3	F	POSITIVE		1
12	12093	1200125	3	3	F	POSITIVE	A1	1
12	12093	1200126	1	1	M	MISS		0
12	12093	1200126	2	1	M	POSITIVE	A1	1
12	12093	1200126	3	1	M	NEGATIVE		0
12	12102	1200134	1	3	M	POSITIVE	A4	1
12	12102	1200134	2	3	M	NEGATIVE		0
12	12102	1200134	3	4	M	POSITIVE	A4	1
12	12118	1200153	1	3	M	POSITIVE		0
12	12118	1200153	2	3	M	POSITIVE		1
12	12118	1200153	3	3	M	MISS		0
13	13017	1300023	1	2	F	POSITIVE		0
13	13017	1300023	2	2	F	POSITIVE	A9	1
13	13017	1300023	3	2	F	POSITIVE		0
13	13032	1300046	1	2	M	POSITIVE		0
13	13032	1300046	2	2	M	POSITIVE	B2	1
13	13032	1300046	3	2	M	POSITIVE	B2	1
13	13037	1300053	1	3	M	POSITIVE	A1	1
13	13037	1300053	2	3	M	NEGATIVE		0
13	13037	1300053	3	3	M	NEGATIVE		0
13	13072	1300104	1	2	M	POSITIVE	A1	1
13	13072	1300104	2	2	M	NEGATIVE		0
13	13072	1300104	3	2	M	NEGATIVE		0
13	13075	1300106	1	6	M	MISS		0
13	13075	1300106	2	6	M	MISS		0
13	13075	1300106	3	5	M	POSITIVE	B2	1
13	13075	1300107	1	5	M	NEGATIVE		0
13	13075	1300107	2	5	M	POSITIVE	B2	1
13	13075	1300107	3	4	M	POSITIVE	B2	1
13	13087	1300123	1	2	F	POSITIVE	B1	1
13	13087	1300123	2	2	F	POSITIVE	B1	1
13	13087	1300123	3	2	F	POSITIVE	B1	1
13	13090	1300127	1	5	F	POSITIVE	A1	1
13	13090	1300127	2	5	F	NEGATIVE		0
13	13090	1300127	3	6	F	MISS		0
5	20004	2000004	1	9	F	MISS		0
5	20004	2000004	2	9	F	MISS		0
5	20004	2000004	3	9	F	POSITIVE	A1	1
5	20004	2000005	1	2	M	MISS		0
5	20004	2000005	2	2	M	NEGATIVE		0
5	20004	2000005	3	2	M	POSITIVE	A1	1
5	20013	2000017	1	7	M	MISS		0
5	20013	2000017	2	4	M	NEGATIVE		0
5	20013	2000017	3	5	M	POSITIVE	A4	1
5	20013	2000018	1	2	F	NEGATIVE		0
5	20013	2000018	2	2	F	POSITIVE	A4	1
5	20013	2000018	3	2	F	POSITIVE		0
5	20019	2000029	1	3	M	POSITIVE	A1	1
5	20019	2000029	2	3	M	NEGATIVE		0
5	20019	2000029	3	3	M	NEGATIVE		0
5	20022	2000035	1	4	M	POSITIVE		0
5	20022	2000035	2	4	M	POSITIVE	B1	1
5	20022	2000035	3	4	M	POSITIVE	B1	1
5	20022	2000036	1	2	F	POSITIVE		0
5	20022	2000036	2	2	F	POSITIVE	B1	1
5	20022	2000036	3	2	F	POSITIVE		0
5	20025	2000038	1	6	M	MISS		0
5	20025	2000038	2	6	M	MISS		0
5	20025	2000038	3	6	M	POSITIVE	B1	1
5	20025	2000039	1	2	M	POSITIVE	B1	1
5	20025	2000039	2	2	M	NEGATIVE		0
5	20025	2000039	3	2	M	NEGATIVE		0
5	20028	2000043	1	3	F	POSITIVE	B1	1
5	20028	2000043	2	3	F	NEGATIVE		0
5	20028	2000043	3	3	F	NEGATIVE		0
5	20031	2000052	1	7	F	MISS		0
5	20031	2000052	2	5	F	POSITIVE	B1	1
5	20031	2000052	3	7	F	POSITIVE		0
5	20031	2000053	1	2	M	POSITIVE	B1	1
5	20031	2000053	2	2	M	POSITIVE	B1	1
5	20031	2000053	3	2	M	POSITIVE		0
5	20034	2000055	1	5	F	POSITIVE	B1	1
5	20034	2000055	2	5	F	NEGATIVE		0
5	20034	2000055	3	5	F	NEGATIVE		0
5	20036	2000057	1	5	F	POSITIVE	B1	1
5	20036	2000057	2	5	F	NEGATIVE		0
5	20036	2000057	3	5	F	NEGATIVE		0
5	20036	2000058	1	2	M	NEGATIVE		0
5	20036	2000058	2	2	M	POSITIVE	B1	1
5	20036	2000058	3	2	M	POSITIVE	B1	1
6	22004	2200007	1	2	M	POSITIVE	A1	1
6	22004	2200007	2	2	M	NEGATIVE		0
6	22004	2200007	3	2	M	NEGATIVE		0
6	22008	2200012	1	4	M	POSITIVE		0
6	22008	2200012	2	4	M	POSITIVE	A1	1
6	22008	2200012	3	4	M	NEGATIVE		0
6	22011	2200015	1	2	F	POSITIVE	A8	1
6	22011	2200015	2	2	F	NEGATIVE		0
6	22011	2200015	3	2	F	NEGATIVE		0
6	22016	2200033	1	2	F	POSITIVE		0
6	22016	2200033	2	2	F	POSITIVE	A1	1
6	22016	2200033	3	2	F	POSITIVE	A1	1
6	22016	2200034	1	1	M	POSITIVE		0
6	22016	2200034	2	1	M	NEGATIVE		0
6	22016	2200034	3	1	M	POSITIVE	A1	1
6	22024	2200056	1	3	F	POSITIVE		0
6	22024	2200056	2	3	F	POSITIVE	A1	1
6	22024	2200056	3	3	F	POSITIVE	A1	1
6	22032	2200072	1	3	F	MISS		0
6	22032	2200072	2	3	F	POSITIVE	A1	1
6	22032	2200072	3	3	F	NEGATIVE		0
6	22035	2200082	1	5	M	POSITIVE		0
6	22035	2200082	2	5	M	POSITIVE	A2	1
6	22035	2200082	3	5	M	POSITIVE		0
6	22039	2200086	1	1	M	POSITIVE	A2	1
6	22039	2200086	2	1	M	MISS		0
6	22039	2200086	3	1	M	POSITIVE	A10	1
6	22051	2200101	1	4	F	POSITIVE	A3	1
6	22051	2200101	2	4	F	NEGATIVE		0
6	22051	2200101	3	4	F	NEGATIVE		0
6	22051	2200102	1	3	F	POSITIVE	A3	1
6	22051	2200102	2	3	F	NEGATIVE		0
6	22051	2200102	3	3	F	NEGATIVE		0
6	22053	2200107	1	3	M	POSITIVE	A3	1
6	22053	2200107	2	3	M	NEGATIVE		0
6	22053	2200107	3	3	M	NEGATIVE		0
6	22054	2200109	1	5	M	POSITIVE		0
6	22054	2200109	2	5	M	NEGATIVE		0
6	22054	2200109	3	5	M	POSITIVE	A3	1
6	22059	2200119	1	5	M	POSITIVE	A3	1
6	22059	2200119	2	5	M	NEGATIVE		0
6	22059	2200119	3	5	M	MISS		0
6	22069	2200137	1	4	F	POSITIVE		0
6	22069	2200137	2	4	F	POSITIVE		1
6	22069	2200137	3	4	F	POSITIVE		0
6	22072	2200139	1	1	M	POSITIVE		0
6	22072	2200139	2	1	M	POSITIVE	A1	1
6	22072	2200139	3	1	M	POSITIVE	A1	1
6	22086	2200160	1	2	F	MISS		0
6	22086	2200160	2	2	F	NEGATIVE		0
6	22086	2200160	3	2	F	POSITIVE	B1	1
9	23002	2300002	1	5	M	POSITIVE	B2	1
9	23002	2300002	2	5	M	NEGATIVE		0
9	23002	2300002	3	5	M	NEGATIVE		0
9	23006	2300004	1	5	F	POSITIVE	A1	1
9	23006	2300004	2	5	F	NEGATIVE		0
9	23006	2300004	3	5	F	NEGATIVE		0
9	23011	2300010	1	4	M	POSITIVE		0
9	23011	2300010	2	4	M	POSITIVE	A5	1
9	23011	2300010	3	4	M	POSITIVE	A5	1
9	23018	2300014	1	4	M	POSITIVE	B2	1
9	23018	2300014	2	4	M	NEGATIVE		0
9	23018	2300014	3	4	M	NEGATIVE		0
9	23053	2300038	1	5	M	POSITIVE		0
9	23053	2300038	2	5	M	POSITIVE	B2	1
9	23053	2300038	3	5	M	NEGATIVE		0
9	23062	2300049	1	3	M	POSITIVE		0
9	23062	2300049	2	3	M	NEGATIVE		0
9	23062	2300049	3	3	M	POSITIVE	A2	1
9	23062	2300050	1	1	M	POSITIVE		0
9	23062	2300050	2	1	M	MISS		0
9	23062	2300050	3	1	M	POSITIVE	A2	1
9	23064	2300053	1	1	M	MISS		0
9	23064	2300053	2	1	M	POSITIVE	A1	1
9	23064	2300053	3	1	M	POSITIVE		0
7	24002	2400002	1	2	F	MISS		0
7	24002	2400002	2	2	F	POSITIVE	A5	1
7	24002	2400002	3	2	F	POSITIVE	A5	1
7	24037	2400064	1	4	M	POSITIVE		0
7	24037	2400064	2	4	M	POSITIVE	A2	1
7	24037	2400064	3	4	M	NEGATIVE		0
7	24037	2400065	1	1	M	POSITIVE		0
7	24037	2400065	2	1	M	POSITIVE	A2	1
7	24037	2400065	3	1	M	NEGATIVE		0
7	24040	2400071	1	5	F	POSITIVE	A2	1
7	24040	2400071	2	5	F	NEGATIVE		0
7	24040	2400071	3	5	F	NEGATIVE		0
7	24040	2400072	1	3	M	POSITIVE	A2	1
7	24040	2400072	2	3	M	NEGATIVE		0
7	24040	2400072	3	3	M	NEGATIVE		0
7	24059	2400094	1	4	M	MISS		0
7	24059	2400094	2	4	M	POSITIVE	A1	1
7	24059	2400094	3	4	M	NEGATIVE		0
7	24060	2400097	1	5	F	POSITIVE	A1	1
7	24060	2400097	2	5	F	NEGATIVE		0
7	24060	2400097	3	5	F	NEGATIVE		0
7	24060	2400098	1	2	F	POSITIVE		0
7	24060	2400098	2	2	F	POSITIVE	A1	1
7	24060	2400098	3	2	F	POSITIVE	A1	1
7	24100	2400149	1	1	F	NEGATIVE		0
7	24100	2400149	2	1	F	NEGATIVE		0
7	24100	2400149	3	1	F	POSITIVE	B1	1
7	24114	2400170	1	5	F	MISS		0
7	24114	2400170	2	5	F	MISS		0
7	24114	2400170	3	5	F	POSITIVE	A4	1
7	24121	2400181	1	4	M	POSITIVE	A2	1
7	24121	2400181	2	4	M	NEGATIVE		0
7	24121	2400181	3	4	M	NEGATIVE		0
7	24141	2400212	1	3	F	NEGATIVE		0
7	24141	2400212	2	3	F	NEGATIVE		0
7	24141	2400212	3	3	F	POSITIVE	B2	1
7	24142	2400213	1	2	F	POSITIVE	A1	1
7	24142	2400213	2	2	F	NEGATIVE		0
7	24142	2400213	3	2	F	POSITIVE		0
7	24143	2400215	1	4	F	POSITIVE		0
7	24143	2400215	2	4	F	POSITIVE		1
7	24143	2400215	3	4	F	NEGATIVE		0
7	24169	2400243	1	5	M	MISS		0
7	24169	2400243	2	5	M	MISS		0
7	24169	2400243	3	4	M	POSITIVE	A1	1
7	24189	2400263	1	5	F	POSITIVE	A1	1
7	24189	2400263	2	5	F	NEGATIVE		0
7	24189	2400263	3	5	F	NEGATIVE		0
14	25004	2500007	1	5	F	POSITIVE	A1	1
14	25004	2500007	2	5	F	NEGATIVE		0
14	25004	2500007	3	5	F	NEGATIVE		0
14	25009	2500012	1	3	M	POSITIVE	A1	1
14	25009	2500012	2	3	M	POSITIVE	A1	1
14	25009	2500012	3	3	M	POSITIVE	A1	1
14	25009	2500013	1	0	F	MISS		0
14	25009	2500013	2	1	F	NEGATIVE		0
14	25009	2500013	3	0	F	POSITIVE	A1	1
14	25012	2500018	1	3	M	POSITIVE		0
14	25012	2500018	2	3	M	NEGATIVE		0
14	25012	2500018	3	3	M	POSITIVE	A1	1
14	25012	2500019	1	1	F	POSITIVE		0
14	25012	2500019	2	1	F	POSITIVE	A1	1
14	25012	2500019	3	1	F	POSITIVE		0
14	25030	2500042	1	5	F	POSITIVE	A1	1
14	25030	2500042	2	5	F	NEGATIVE		0
14	25030	2500042	3	5	F	NEGATIVE		0
14	25040	2500058	1	2	F	NEGATIVE		0
14	25040	2500058	2	2	F	POSITIVE	A1	1
14	25040	2500058	3	2	F	POSITIVE	A1	1
14	25044	2500064	1	4	F	POSITIVE	A1	1
14	25044	2500064	2	4	F	MISS		0
14	25044	2500064	3	4	F	MISS		0
14	25045	2500066	1	5	F	POSITIVE		0
14	25045	2500066	2	5	F	POSITIVE		1
14	25045	2500066	3	5	F	NEGATIVE		0
15	27008	2700012	1	5	M	NEGATIVE		0
15	27008	2700012	2	5	M	NEGATIVE		0
15	27008	2700012	3	5	M	POSITIVE	B2	1
15	27011	2700019	1	5	M	POSITIVE		0
15	27011	2700019	2	5	M	POSITIVE	A1	1
15	27011	2700019	3	5	M	NEGATIVE		0
15	27016	2700027	1	3	M	POSITIVE		0
15	27016	2700027	2	3	M	MISS		0
15	27016	2700027	3	3	M	POSITIVE	A1	1
15	27026	2700041	1	5	M	POSITIVE	A1	1
15	27026	2700041	2	1	M	NEGATIVE		0
15	27026	2700041	3	5	M	NEGATIVE		0
15	27043	2700074	1	5	M	POSITIVE		0
15	27043	2700074	2	5	M	POSITIVE	A2	1
15	27043	2700074	3	5	M	POSITIVE		0
15	27044	2700076	1	4	M	POSITIVE		0
15	27044	2700076	2	4	M	NEGATIVE		0
15	27044	2700076	3	4	M	POSITIVE	A1	1
15	27044	2700077	1	1	M	POSITIVE	A1	1
15	27044	2700077	2	1	M	NEGATIVE		0
15	27044	2700077	3	1	M	POSITIVE	A1	1
15	27048	2700079	1	5	M	POSITIVE	A1	1
15	27048	2700079	2	5	M	NEGATIVE		0
15	27048	2700079	3	5	M	NEGATIVE		0
15	27067	2700103	1	4	M	POSITIVE		0
15	27067	2700103	2	4	M	POSITIVE	A2	1
15	27067	2700103	3	4	M	NEGATIVE		0
15	27073	2700114	1	3	M	POSITIVE	A2	1
15	27073	2700114	2	3	M	POSITIVE	A2	1
15	27073	2700114	3	3	M	POSITIVE		0
16	29026	2900024	1	4	M	NEGATIVE		0
16	29026	2900024	2	4	M	NEGATIVE		0
16	29026	2900024	3	4	M	POSITIVE	A1	1
16	29053	2900059	1	3	F	POSITIVE	A1	1
16	29053	2900059	2	3	F	NEGATIVE		0
16	29053	2900059	3	3	F	NEGATIVE		0
16	29055	2900063	1	1	M	POSITIVE		0
16	29055	2900063	2	1	M	POSITIVE	A1	1
16	29055	2900063	3	1	M	NEGATIVE		0
16	29056	2900065	1	2	M	POSITIVE	A1	1
16	29056	2900065	2	2	M	NEGATIVE		0
16	29056	2900065	3	2	M	NEGATIVE		0
16	29058	2900066	1	1	F	POSITIVE		0
16	29058	2900066	2	1	F	POSITIVE	A1	1
16	29058	2900066	3	1	F	MISS		0
16	29068	2900080	1	1	M	NEGATIVE		0
16	29068	2900080	2	1	M	POSITIVE	A1	1
16	29068	2900080	3	1	M	POSITIVE	A1	1
16	29072	2900086	1	3	M	POSITIVE	A1	1
16	29072	2900086	2	3	M	POSITIVE	A1	1
16	29072	2900086	3	3	M	POSITIVE	A1	1
16	29112	2900138	1	3	F	POSITIVE	A4	1
16	29112	2900138	2	3	F	NEGATIVE		0
16	29112	2900138	3	4	F	NEGATIVE		0
16	29114	2900139	1	4	M	POSITIVE	A4	1
16	29114	2900139	2	4	M	NEGATIVE		0
16	29114	2900139	3	6	M	MISS		0
16	29117	2900144	1	1	F	POSITIVE		0
16	29117	2900144	2	1	F	POSITIVE	A1	1
16	29117	2900144	3	1	F	NEGATIVE		0
17	30031	3000002	1	3	M	POSITIVE		0
17	30031	3000002	2	3	M	POSITIVE	A1	1
17	30031	3000002	3	3	M	POSITIVE		0
17	30031	3000003	1	1	F	POSITIVE		0
17	30031	3000003	2	1	F	POSITIVE	A1	1
17	30031	3000003	3	1	F	POSITIVE	A1	1
17	30027	3000020	1	2	F	POSITIVE	A2	1
17	30027	3000020	2	2	F	POSITIVE	A2	1
17	30027	3000020	3	2	F	POSITIVE	A2	1
17	30029	3000021	1	4	M	POSITIVE	A2	1
17	30029	3000021	2	4	M	NEGATIVE		0
17	30029	3000021	3	4	M	NEGATIVE		0
17	30067	3000026	1	3	F	MISS		0
17	30067	3000026	2	3	F	MISS		0
17	30067	3000026	3	3	F	POSITIVE	B1	1
17	30074	3000029	1	5	F	POSITIVE	A1	1
17	30074	3000029	2	5	F	NEGATIVE		0
17	30074	3000029	3	5	F	NEGATIVE		0
17	30055	3000053	1	5	F	NEGATIVE		0
17	30055	3000053	2	5	F	MISS		0
17	30055	3000053	3	5	F	POSITIVE	A1	1
17	30043	3000062	1	3	M	POSITIVE	B1	1
17	30043	3000062	2	3	M	POSITIVE	B1	1
17	30043	3000062	3	3	M	POSITIVE	B1	1
17	30001	3000075	1	2	F	POSITIVE	A1	1
17	30001	3000075	2	2	F	NEGATIVE		0
17	30001	3000075	3	2	F	NEGATIVE		0
17	30002	3000076	1	2	F	POSITIVE		0
17	30002	3000076	2	2	F	POSITIVE	A1	1
17	30002	3000076	3	2	F	POSITIVE	A1	1
17	30063	3000108	1	2	F	POSITIVE		0
17	30063	3000108	2	2	F	POSITIVE	B1	1
17	30063	3000108	3	2	F	POSITIVE		0
17	30084	3000113	1	4	F	POSITIVE	B2	1
17	30084	3000113	2	4	F	NEGATIVE		0
17	30084	3000113	3	4	F	MISS		0
17	30094	3000124	1	3	M	POSITIVE	A1	1
17	30094	3000124	2	3	M	POSITIVE	A1	1
17	30094	3000124	3	3	M	POSITIVE	A1	1
18	31007	3100010	1	2	F	POSITIVE		0
18	31007	3100010	2	2	F	POSITIVE	A1	1
18	31007	3100010	3	2	F	POSITIVE	A1	1
18	31010	3100017	1	1	F	NEGATIVE		0
18	31010	3100017	2	1	F	POSITIVE	A1	1
18	31010	3100017	3	1	F	POSITIVE	A1	1
18	31037	3100043	1	1	M	NEGATIVE		0
18	31037	3100043	2	1	M	POSITIVE	A1	1
18	31037	3100043	3	1	M	NEGATIVE		0
18	31043	3100050	1	3	F	POSITIVE	A1	1
18	31043	3100050	2	3	F	NEGATIVE		0
18	31043	3100050	3	3	F	NEGATIVE		0
18	31045	3100053	1	5	M	POSITIVE	A4	1
18	31045	3100053	2	7	M	MISS		0
18	31045	3100053	3	5	M	MISS		0
18	31047	3100058	1	3	M	NEGATIVE		0
18	31047	3100058	2	3	M	POSITIVE	A1	1
18	31047	3100058	3	3	M	NEGATIVE		0
18	31058	3100076	1	3	M	POSITIVE	A2	1
18	31058	3100076	2	3	M	NEGATIVE		0
18	31058	3100076	3	3	M	NEGATIVE		0
18	31086	3100113	1	5	F	POSITIVE	B1	1
18	31086	3100113	2	5	F	NEGATIVE		0
18	31086	3100113	3	5	F	NEGATIVE		0
18	31087	3100114	1	4	F	MISS		0
18	31087	3100114	2	4	F	POSITIVE	B1	1
18	31087	3100114	3	4	F	POSITIVE	B1	1
18	31087	3100115	1	4	M	POSITIVE		0
18	31087	3100115	2	4	M	POSITIVE	B1	1
18	31087	3100115	3	4	M	POSITIVE	B1	1
18	31102	3100135	1	2	F	POSITIVE	B1	1
18	31102	3100135	2	2	F	NEGATIVE		0
18	31102	3100135	3	2	F	NEGATIVE		0
18	31111	3100146	1	5	F	POSITIVE	B1	1
18	31111	3100146	2	5	F	NEGATIVE		0
18	31111	3100146	3	5	F	NEGATIVE		0
19	34001	3400002	1	5	M	POSITIVE	A3	1
19	34001	3400002	2	5	M	NEGATIVE		0
19	34001	3400002	3	5	M	NEGATIVE		0
19	34002	3400004	1	3	M	POSITIVE		0
19	34002	3400004	2	3	M	POSITIVE	A3	1
19	34002	3400004	3	3	M	POSITIVE	A3	1
19	34017	3400024	1	5	M	NEGATIVE		0
19	34017	3400024	2	5	M	NEGATIVE		0
19	34017	3400024	3	5	M	POSITIVE	A1	1
19	34032	3400041	1	2	F	POSITIVE	A3	1
19	34032	3400041	2	2	F	NEGATIVE		0
19	34032	3400041	3	2	F	MISS		0
19	34034	3400047	1	4	F	POSITIVE	A2	1
19	34034	3400047	2	4	F	NEGATIVE		0
19	34034	3400047	3	4	F	NEGATIVE		0
19	34042	3400064	1	5	M	POSITIVE	A1	1
19	34042	3400064	2	5	M	NEGATIVE		0
19	34042	3400064	3	5	M	NEGATIVE		0
19	34047	3400071	1	2	M	POSITIVE		0
19	34047	3400071	2	2	M	POSITIVE	A1	1
19	34047	3400071	3	2	M	POSITIVE	A1	1
19	34054	3400077	1	3	M	MISS		0
19	34054	3400077	2	3	M	POSITIVE	A11	1
19	34054	3400077	3	3	M	NEGATIVE		0
19	34058	3400081	1	5	M	POSITIVE	A1	1
19	34058	3400081	2	5	M	NEGATIVE		0
19	34058	3400081	3	5	M	NEGATIVE		0
19	34067	3400099	1	5	F	POSITIVE	A1	1
19	34067	3400099	2	5	F	NEGATIVE		0
19	34067	3400099	3	5	F	NEGATIVE		0
19	34071	3400110	1	4	M	POSITIVE		0
19	34071	3400110	2	4	M	POSITIVE	A1	1
19	34071	3400110	3	4	M	NEGATIVE		0
19	34071	3400112	1	0	F	MISS		0
19	34071	3400112	2	0	F	POSITIVE	A1	1
19	34071	3400112	3	0	F	POSITIVE	A1	1
19	34072	3400113	1	1	F	NEGATIVE		0
19	34072	3400113	2	1	F	NEGATIVE		0
19	34072	3400113	3	1	F	POSITIVE	A1	1
19	34073	3400115	1	5	M	NEGATIVE		0
19	34073	3400115	2	5	M	POSITIVE	A2	1
19	34073	3400115	3	5	M	POSITIVE	A2	1
20	38059	3800008	1	5	F	POSITIVE		0
20	38059	3800008	2	5	F	POSITIVE	A1	1
20	38059	3800008	3	5	F	POSITIVE		0
20	38070	3800035	1	1	M	POSITIVE	A1	1
20	38070	3800035	2	1	M	NEGATIVE		0
20	38070	3800035	3	1	M	NEGATIVE		0
20	38073	3800041	1	1	M	POSITIVE	A1	1
20	38073	3800041	2	1	M	NEGATIVE		0
20	38073	3800041	3	1	M	NEGATIVE		0
20	38086	3800068	1	1	M	POSITIVE		0
20	38086	3800068	2	1	M	NEGATIVE		0
20	38086	3800068	3	1	M	POSITIVE	A2	1
20	38089	3800075	1	2	M	POSITIVE		0
20	38089	3800075	2	2	M	POSITIVE	B1	1
20	38089	3800075	3	2	M	POSITIVE	B1	1
21	39001	3900001	1	2	F	POSITIVE		0
21	39001	3900001	2	2	F	MISS		0
21	39001	3900001	3	2	F	POSITIVE	A5	1
21	39010	3900011	1	2	M	POSITIVE		0
21	39010	3900011	2	2	M	POSITIVE	A1/A5	1
21	39010	3900011	3	2	M	NEGATIVE		0
21	39024	3900045	1	3	F	POSITIVE	A4	1
21	39024	3900045	2	3	F	NEGATIVE		0
21	39024	3900045	3	3	F	NEGATIVE		0
21	39037	3900063	1	4	M	POSITIVE	A1	1
21	39037	3900063	2	4	M	NEGATIVE		0
21	39037	3900063	3	4	M	NEGATIVE		0
21	39045	3900068	1	3	M	NEGATIVE		0
21	39045	3900068	2	3	M	NEGATIVE		0
21	39045	3900068	3	3	M	POSITIVE	A5	1
21	39056	3900077	1	9	F	MISS		0
21	39056	3900077	2	3	F	POSITIVE	A5	1
21	39056	3900077	3	9	F	MISS		0
