# Supplementary material for: Concordance of ompA types in children re-infected with ocular Chlamydia trachomatis following mass azithromycin treatment for trachoma
Source: PLoS Negl Trop Dis. 2022 Mar 28;16(3):e0010237. doi: 10.1371/journal.pntd.0010237 (PMC8959170; doi:10.1371/journal.pntd.0010237)
Supplement: S2 Data — All children aged 1–5 years from 21 communities in the Gurage Zone, Ethiopia who had polymerase chain reaction (PCR) evidence of ocular Chlamydia trachomatis infection before mass azithromycin treatment, then a negative PCR test 2 months after treatment, and then again a positive PCR test 6 months after treatment underwent ompA sequencing. (CSV) [file pntd.0010237.s002.csv]

village_id	household_id	person_id	visit	age_years	sex	chlamydia_pcr	ompa
1	2006	200009	1	4	F	POSITIVE	A4
1	2006	200009	2	4	F	NEGATIVE
1	2006	200009	3	4	F	POSITIVE	A1
1	2006	200010	1	3	M	POSITIVE	A4
1	2006	200010	2	3	M	NEGATIVE
1	2006	200010	3	3	M	POSITIVE	A1
8	4015	400024	1	4	F	POSITIVE
8	4015	400024	2	4	F	NEGATIVE
8	4015	400024	3	4	F	POSITIVE	B1
8	4026	400036	1	4	F	POSITIVE
8	4026	400036	2	4	F	NEGATIVE
8	4026	400036	3	4	F	POSITIVE	A1
8	4055	400068	1	3	M	POSITIVE
8	4055	400068	2	3	M	NEGATIVE
8	4055	400068	3	3	M	POSITIVE
2	6001	600003	1	5	F	POSITIVE	A1
2	6001	600003	2	5	F	NEGATIVE
2	6001	600003	3	5	F	POSITIVE	A2
2	6045	600049	1	3	F	POSITIVE	A2
2	6045	600049	2	3	F	NEGATIVE
2	6045	600049	3	3	F	POSITIVE	A7
2	6103	600115	1	2	F	POSITIVE	A3
2	6103	600115	2	2	F	NEGATIVE
2	6103	600115	3	2	F	POSITIVE	A2
3	7030	700044	1	4	M	POSITIVE	A1
3	7030	700044	2	4	M	NEGATIVE
3	7030	700044	3	4	M	POSITIVE	A1
12	12031	1200039	1	5	M	POSITIVE	B1
12	12031	1200039	2	5	M	NEGATIVE
12	12031	1200039	3	5	M	POSITIVE	B1
12	12075	1200097	1	4	M	POSITIVE	A1
12	12075	1200097	2	4	M	NEGATIVE
12	12075	1200097	3	4	M	POSITIVE	A1
12	12092	1200121	1	4	M	POSITIVE	A1
12	12092	1200121	2	4	M	NEGATIVE
12	12092	1200121	3	4	M	POSITIVE	A1
12	12102	1200134	1	3	M	POSITIVE	A4
12	12102	1200134	2	3	M	NEGATIVE
12	12102	1200134	3	4	M	POSITIVE	A4
13	13010	1300014	1	3	F	POSITIVE	A2
13	13010	1300014	2	3	F	NEGATIVE
13	13010	1300014	3	4	F	POSITIVE	B2
5	20018	2000025	1	5	F	POSITIVE	A1
5	20018	2000025	2	5	F	NEGATIVE
5	20018	2000025	3	5	F	POSITIVE	B1
6	22016	2200034	1	1	M	POSITIVE	A1
6	22016	2200034	2	1	M	NEGATIVE
6	22016	2200034	3	1	M	POSITIVE	A1
6	22054	2200109	1	5	M	POSITIVE	A3
6	22054	2200109	2	5	M	NEGATIVE
6	22054	2200109	3	5	M	POSITIVE	A3
6	22054	2200110	1	4	F	POSITIVE	A3
6	22054	2200110	2	4	F	NEGATIVE
6	22054	2200110	3	4	F	POSITIVE	A3
9	23062	2300049	1	3	M	POSITIVE	A2
9	23062	2300049	2	3	M	NEGATIVE
9	23062	2300049	3	3	M	POSITIVE	A2
7	24142	2400213	1	2	F	POSITIVE	A1
7	24142	2400213	2	2	F	NEGATIVE
7	24142	2400213	3	2	F	POSITIVE	A1
14	25012	2500018	1	3	M	POSITIVE	A1
14	25012	2500018	2	3	M	NEGATIVE
14	25012	2500018	3	3	M	POSITIVE	A1
15	27044	2700076	1	4	M	POSITIVE	A1
15	27044	2700076	2	4	M	NEGATIVE
15	27044	2700076	3	4	M	POSITIVE	A1
15	27044	2700077	1	1	M	POSITIVE	A1
15	27044	2700077	2	1	M	NEGATIVE
15	27044	2700077	3	1	M	POSITIVE	A1
20	38086	3800068	1	1	M	POSITIVE	A2
20	38086	3800068	2	1	M	NEGATIVE
20	38086	3800068	3	1	M	POSITIVE	A2
